# Supplementary material for: Observation of enhanced nanoscale creep flow of crystalline metals enabled by controlling surface wettability
Source: Nat Commun. 2022 Dec 26;13:7943. doi: 10.1038/s41467-022-35703-6 (PMC9792587; doi:10.1038/s41467-022-35703-6)
Supplement: Supplementary file 2 — Source Data [file 41467_2022_35703_MOESM2_ESM.zip]

Archive with 10 entries (10 files):
- Figure 3.xlsx
- Figure 4.xlsx
- Figure S2.xlsx
- Figure S3.xlsx
- Figure S4.xlsx
- Figure S5.xlsx
- Figure S7.xlsx
- Figure S8.xlsx
- Figure S12.xlsx
- Figure 2.xlsx
