# Supplementary material for: Observation of enhanced nanoscale creep flow of crystalline metals enabled by controlling surface wettability
Source: Nat Commun. 2022 Dec 26;13:7943. doi: 10.1038/s41467-022-35703-6 (PMC9792587; doi:10.1038/s41467-022-35703-6)
Supplement: Supplementary file 2 — Source Data [file 41467_2022_35703_MOESM2_ESM.zip › Figure 3.xlsx]

## Sheet: Sheet1
Figure 3b	x	y1	y1 error	y2	y2 error
0.54Tm	100	0.658	0.19282	0.68833	0.22626
	200	1.289	0.19282	1.317	0.27272
	250	1.22733	0.22177	1.42433	0.4058
	300	1.359	0.14354	1.71	0.2078
	400	2.07667	0.37798	2.72167	1.12226
0.60Tm	100	1.054	0.16609	1.163	0.20439
	200	1.05967	0.67116	1.45733	0.49617
	250	0.81967	0.15637	3.29633	0.41956
	300	1.503	0.52616	6.945	3.08277
	400	3.881	0.94964	20.675	5.96604
0.68Tm	100	0.78633	0.23098	1.09133	0.12424
	200	1.13167	0.16493	2.44767	0.23943
	250	1.14067	0.21515	5.214	0.64083
	300	2.55333	0.29699	19.774	4.56463
	400	3.31567	0.59343	29.175	7.507
0.75Tm	100	1.18567	0.46904	0.84167	0.33329
	200	1.12267	0.32238	12.2667	5.84589
	250	1.41533	0.52359	12.103	2.78826
	300	2.26733	0.7809	27.1923	7.4864
	400	7.98733	3.35184	62.488	14.2108
		--	--
0.87Tm	50	0.47367	0.08076	0.56567	0.13071
	100	0.89833	0.56156	1.47233	0.26243
	150	1.763	0.5056	13.3463	1.90552
	200	2.38233	0.70637	146.838	11.7162
	250	4.80933	0.95828	--	--
0.97Tm	25	1.24133	0.40594	2.795	0.93099
	50	1.58933	0.49026	3.786	1.71652
	75	3.71767	1.62947	128.589	39.929
	100	11.42	6.35618	--	--
