# Supplementary material for: Observation of enhanced nanoscale creep flow of crystalline metals enabled by controlling surface wettability
Source: Nat Commun. 2022 Dec 26;13:7943. doi: 10.1038/s41467-022-35703-6 (PMC9792587; doi:10.1038/s41467-022-35703-6)
Supplement: Supplementary file 2 — Source Data [file 41467_2022_35703_MOESM2_ESM.zip › Figure 4.xlsx]

## Sheet: Sheet1
Figure 4a	x	y1	y1 error	y2	y2 error
	In	9.58967	2.30734	36.498	5.79593
	Sn	2.53933	0.82237	10.9207	1.90016
	Bi	1.503	0.52616	6.945	3.08277
	Pb	9.34867	2.21121	150.816	15.423
	Zn	0.61867	0.1865	0.89	0.23566
Figure 4b	x	y1	y error
	In	3.80597	1.09721
	Sn	4.3006	1.58106
	Bi	4.62076	2.6122
	Pb	16.1323	4.1571
	Zn	1.43858	0.5772
