# Supplementary material for: Observation of enhanced nanoscale creep flow of crystalline metals enabled by controlling surface wettability
Source: Nat Commun. 2022 Dec 26;13:7943. doi: 10.1038/s41467-022-35703-6 (PMC9792587; doi:10.1038/s41467-022-35703-6)
Supplement: Supplementary file 2 — Source Data [file 41467_2022_35703_MOESM2_ESM.zip › Figure S2.xlsx]

## Sheet: Sheet1
Figure S2c	x	y	Figure S2f	x	y
	0	-0.59769		0	0.22816
	1.95313	-0.44846		1.95316	0.25213
	3.90625	-0.71019		3.90632	0.21716
	5.85938	-0.97944		5.85948	0.20661
	7.8125	-0.70349		7.81264	0.01558
	9.76563	-1.20715		9.76579	0.15115
	11.7188	-1.07426		11.7189	0.15384
	13.6719	-0.68794		13.6721	0.35022
	15.625	-0.84761		15.6253	0.31782
	17.5781	-0.81653		17.5784	0.4657
	19.5312	-0.38976		19.5316	0.42045
	21.4844	-0.36271		21.4847	0.62124
	23.4375	-0.45459		23.4379	0.71074
	25.3906	-0.124		25.3911	0.77879
	27.3438	-0.45565		27.3442	0.75804
	29.2969	-0.3059		29.2974	0.7184
	31.25	-0.26169		31.2505	0.73702
	33.2031	-0.1272		33.2037	0.50075
	35.1562	-0.40448		35.1569	0.23045
	37.1094	-0.02619		37.11	-0.01158
	39.0625	-0.14247		39.0632	-0.01267
	41.0156	-0.06692		41.0163	-0.01626
	42.9688	0.10025		42.9695	0.24899
	44.9219	0.14232		44.9226	0.13525
	46.875	-0.00208		46.8758	0.21391
	48.8281	0.36281		48.829	0.24136
	50.7812	0.09946		50.7821	0.13756
	52.7344	-0.23139		52.7353	0.20722
	54.6875	0.10777		54.6885	0.19008
	56.6406	0.31861		56.6416	0.24408
	58.5938	0.60259		58.5948	0.166
	60.5469	0.58678		60.5479	0.05954
	62.5	0.52785		62.5011	0.06797
	64.4531	0.24762		64.4542	-0.04895
	66.4062	0.19191		66.4074	-0.15236
	68.3594	0.48553		68.3606	-0.22643
	70.3125	0.0518		70.3137	0.0048
	72.2656	0.4191		72.2669	-0.1108
	74.2188	-0.06098		74.22	0.017
	76.1719	0.17612		76.1732	0.02719
	78.125	-0.23726		78.1264	0.18083
	80.0781	-0.06875		80.0795	0.01704
	82.0312	-0.27262		82.0327	0.11201
	83.9844	0.000656259		83.9858	0.02414
	85.9375	-0.01329		85.939	0.17874
	87.8906	-0.33476		87.8922	0.10762
	89.8438	0.11559		89.8453	0.08739
	91.7969	-0.41137		91.7985	0.22364
	93.75	-0.08453		93.7516	0.25272
	95.7031	-0.08641		95.7048	0.15508
	97.6562	-0.09899		97.6579	-0.04597
	99.6094	-0.23348		99.6111	0.02866
	101.562	-0.72426		101.564	-0.12525
	103.516	-0.39314		103.517	-0.03885
	105.469	-0.67068		105.471	-0.05799
	107.422	-0.78266		107.424	-0.13768
	109.375	-0.54986		109.377	-0.03948
	111.328	-0.60825		111.33	-0.17892
	113.281	-0.36527		113.283	-0.32332
	115.234	-0.35134		115.236	-0.36509
	117.188	-0.19943		117.189	-0.26045
	119.141	-0.4183		119.143	-0.21088
	121.094	-0.2956		121.096	-0.11696
	123.047	-0.15387		123.049	0.07953
	125	-0.3607		125.002	0.1247
	126.953	-0.22059		126.955	0.11224
	128.906	-0.15253		128.909	0.02599
	130.859	-0.31836		130.862	0.18795
	132.812	-0.39685		132.815	0.05426
	134.766	-0.37167		134.768	0.22546
	136.719	-0.63287		136.721	0.04706
	138.672	-0.33094		138.674	0.20621
	140.625	-0.25915		140.627	-0.06129
	142.578	-0.19538		142.581	-0.000338609
	144.531	-0.0542		144.534	-0.19441
	146.484	0.14647		146.487	-0.24825
	148.438	0.14701		148.44	-0.34014
	150.391	0.22818		150.393	-0.34936
	152.344	0.45885		152.346	-0.50889
	154.297	0.42349		154.299	-0.37559
	156.25	0.31874		156.253	-0.34331
	158.203	0.31017		158.206	-0.25208
	160.156	0.43474		160.159	-0.18401
	162.109	0.16577		162.112	-0.214
	164.062	0.19874		164.065	-0.20396
	166.016	0.01147		166.018	-0.18949
	167.969	-0.003		167.972	-0.07991
	169.922	0.30215		169.925	-0.17806
	171.875	0.10578		171.878	-0.01251
	173.828	-0.05764		173.831	0.0759
	175.781	0.16847		175.784	0.04042
	177.734	0.26358		177.737	0.01887
	179.688	0.05328		179.691	0.16087
	181.641	0.55292		181.644	0.08963
	183.594	0.15134		183.597	0.17174
	185.547	-0.17497		185.55	0.1692
	187.5	0.16232		187.503	0.20043
	189.453	-0.02842		189.456	0.2331
	191.406	-0.40374		191.41	0.45308
	193.359	-0.26872		193.363	0.3107
	195.312	0.13929		195.316	0.52676
	197.266	-0.27085		197.269	0.50412
	199.219	0.0533		199.222	0.62027
	201.172	0.20735		201.175	0.63839
	203.125	0.02036		203.129	0.54381
	205.078	0.11332		205.082	0.55334
	207.031	0.13422		207.035	0.57182
	208.984	0.0059		208.988	0.46134
	210.938	-0.22691		210.941	0.32217
	212.891	0.18298		212.894	0.3988
	214.844	0.01581		214.847	0.15341
	216.797	0.0268		216.801	0.25147
	218.75	0.27194		218.754	-0.02916
	220.703	0.35043		220.707	0.03088
	222.656	-0.11812		222.66	-0.04105
	224.609	0.37508		224.613	0.08126
	226.562	0.41661		226.566	-0.14765
	228.516	0.20042		228.52	-0.16961
	230.469	0.49216		230.473	-0.17334
	232.422	0.42788		232.426	-0.32097
	234.375	0.3834		234.379	-0.38926
	236.328	0.53665		236.332	-0.49601
	238.281	0.42198		238.285	-0.33311
	240.234	0.65292		240.238	-0.51446
	242.188	0.34618		242.192	-0.55746
	244.141	0.68133		244.145	-0.60621
	246.094	0.21088		246.098	-0.47304
	248.047	-0.03879		248.051	-0.6382
	250	0.04935		250.004	-0.65454
	251.953	0.08819		251.958	-0.62492
	253.906	0.0673		253.911	-0.51854
	255.859	0.1158		255.864	-0.45731
	257.812	0.34378		257.817	-0.24125
	259.766	0.1568		259.77	-0.39944
	261.719	0.61972		261.723	-0.18296
	263.672	0.403		263.676	-0.35536
	265.625	0.46327		265.63	-0.07591
	267.578	0.05982		267.583	-0.13766
	269.531	0.29451		269.536	0.07064
	271.484	0.34273		271.489	-0.02137
	273.438	0.49168		273.442	-0.00327
	275.391	0.242		275.395	-0.00127
	277.344	0.42364		277.349	-0.14496
	279.297	0.0609		279.302	0.02529
	281.25	0.3256		281.255	-0.17763
	283.203	-0.25467		283.208	-0.04516
	285.156	-0.36022		285.161	-0.25397
	287.109	-0.41488		287.114	-0.15204
	289.062	-0.51774		289.067	-0.38655
	291.016	-0.18608		291.021	-0.4049
	292.969	-0.28734		292.974	-0.26439
	294.922	-0.39129		294.927	-0.47239
	296.875	0.01967		296.88	-0.50574
	298.828	-0.22144		298.833	-0.52784
	300.781	0.18551		300.786	-0.48322
	302.734	-0.17536		302.74	-0.61086
	304.688	-0.02211		304.693	-0.47744
	306.641	-0.34439		306.646	-0.57841
	308.594	-0.09578		308.599	-0.73515
	310.547	0.23187		310.552	-0.67084
	312.5	-0.01567		312.505	-0.59032
	314.453	0.30072		314.459	-0.48943
	316.406	0.26429		316.412	-0.28796
	318.359	0.16169		318.365	-0.25888
	320.312	0.25921		320.318	-0.17155
	322.266	0.19625		322.271	-0.13295
	324.219	0.20616		324.224	-0.17849
	326.172	0.12633		326.178	-0.16522
	328.125	0.11348		328.131	-0.26272
	330.078	0.39317		330.084	-0.1455
	332.031	0.11509		332.037	-0.1851
	333.984	0.49846		333.99	-0.41524
	335.938	0.59169		335.943	-0.19102
	337.891	0.66537		337.897	-0.08506
	339.844	0.7661		339.85	0.09872
	341.797	0.52151		341.803	-0.01996
	343.75	0.78325		343.756	-0.14523
	345.703	0.74762		345.709	-0.40013
	347.656	0.78808		347.662	-0.34508
	349.609	0.83309		349.615	-0.34429
	351.562	1.05651		351.569	-0.49176
	353.516	0.54617		353.522	-0.65039
	355.469	0.7846		355.475	-0.58834
	357.422	-0.16992		357.428	-0.74697
	359.375	0.19362		359.381	-0.83523
	361.328	-0.05633		361.334	-0.96276
	363.281	0.07869		363.288	-0.86472
	365.234	-0.28886		365.241	-0.90222
	367.188	-0.05338		367.194	-0.73934
	369.141	-0.21653		369.147	-0.77712
	371.094	-0.05953		371.1	-0.7593
	373.047	-0.07185		373.053	-0.54325
	375	0.10175		375.007	-0.56228
	376.953	0.15158		376.96	-0.63341
	378.906	-0.02738		378.913	-0.46209
	380.859	-0.23472		380.866	-0.36326
	382.812	-0.15114		382.819	-0.25917
	384.766	-0.06863		384.772	-0.12589
	386.719	0.13391		386.725	-0.14961
	388.672	0.1741		388.679	-0.14612
	390.625	0.33163		390.632	-0.08438
	392.578	-0.03726		392.585	-0.06028
	394.531	-0.06245		394.538	0.04194
	396.484	-0.22667		396.491	0.07554
	398.438	0.14223		398.444	-0.00455
	400.391	-0.01744		400.397	0.09148
	402.344	0.37183		402.351	0.18831
	404.297	0.08598		404.304	0.13258
	406.25	0.41845		406.257	0.28261
	408.203	0.2395		408.21	0.18081
	410.156	0.42863		410.163	0.25728
	412.109	0.40452		412.116	0.29251
	414.062	0.51384		414.07	0.31098
	416.016	0.62743		416.023	0.42336
	417.969	0.62314		417.976	0.43046
	419.922	0.57036		419.929	0.36856
	421.875	0.76405		421.882	0.19363
	423.828	0.47526		423.835	0.12248
	425.781	0.5969		425.789	-0.12332
	427.734	0.48331		427.742	0.03153
	429.688	0.85676		429.695	-0.09238
	431.641	0.45304		431.648	-0.06464
	433.594	0.8924		433.601	-0.08904
	435.547	0.5535		435.554	-0.08984
	437.5	0.66898		437.508	-0.15174
	439.453	0.91276		439.461	0.05081
	441.406	0.82142		441.414	0.06149
	443.359	0.59584		443.367	0.20109
	445.312	0.56959		445.32	0.30824
	447.266	0.15301		447.273	0.15271
	449.219	0.15382		449.226	0.13342
	451.172	-0.18374		451.18	0.35136
	453.125	-0.31473		453.133	0.44994
	455.078	-0.47146		455.086	0.54625
	457.031	-0.36483		457.039	0.80569
	458.984	-0.49904		458.992	0.73578
	460.938	-0.59307		460.945	0.80918
	462.891	-0.2807		462.899	0.48006
	464.844	-0.31955		464.852	0.52519
	466.797	-0.10094		466.805	0.24227
	468.75	0.14581		468.758	0.37557
	470.703	0.21734		470.711	0.22191
	472.656	0.332		472.664	0.1824
	474.609	0.18841		474.618	-0.02805
	476.562	0.35263		476.571	0.03301
	478.516	-0.07225		478.524	-0.14139
	480.469	0.14636		480.477	0.08192
	482.422	-0.16334		482.43	-0.05366
	484.375	0.28486		484.383	0.07265
	486.328	-0.04224		486.337	-0.18185
	488.281	0.56803		488.29	-0.10817
	490.234	-0.04839		490.243	-0.22554
	492.188	0.23906		492.196	-0.13658
	494.141	0.54501		494.149	-0.23103
	496.094	0.41106		496.102	-0.23974
	498.047	0.6519		498.055	-0.17866
	500	1.00071		500.009	-0.29039
	501.953	0.49144		501.962	-0.36298
	503.906	0.81774		503.915	-0.38712
	505.859	0.84131		505.868	-0.33606
	507.812	1.02671		507.821	-0.3571
	509.766	1.01921		509.774	-0.18915
	511.719	0.95733		511.728	-0.35203
	513.672	0.94179		513.681	-0.26389
	515.625	1.06208		515.634	-0.35068
	517.578	0.84588		517.587	-0.13958
	519.531	0.74115		519.54	-0.15782
	521.484	0.92332		521.493	-0.06512
	523.438	0.24178		523.447	0.01363
	525.391	0.23509		525.4	-0.10078
	527.344	0.06149		527.353	-0.04679
	529.297	-0.08987		529.306	-0.08016
	531.25	-0.18364		531.259	-0.13868
	533.203	0.08561		533.212	-0.51336
	535.156	0.10999		535.165	-0.44128
	537.109	0.05749		537.119	-0.55623
	539.062	0.05266		539.072	-0.48819
	541.016	-0.03199		541.025	-0.58999
	542.969	-0.08262		542.978	-0.54766
	544.922	-0.02931		544.931	-0.66754
	546.875	0.2027		546.885	-0.56481
	548.828	0.17912		548.838	-0.69824
	550.781	0.28682		550.791	-0.55518
	552.734	0.22254		552.744	-0.5122
	554.688	0.000178237		554.697	-0.19594
	556.641	0.12796		556.65	-0.13565
	558.594	-0.06465		558.603	-0.08879
	560.547	-0.36309		560.557	0.03832
	562.5	-0.17904		562.51	0.17267
	564.453	0.07735		564.463	0.26348
	566.406	-0.18627		566.416	0.14601
	568.359	0.03555		568.369	0.0994
	570.312	-0.02445		570.322	0.00012073
	572.266	-0.19805		572.275	-0.14187
	574.219	0.0136		574.229	-0.12674
	576.172	-0.35771		576.182	-0.0816
	578.125	-0.508		578.135	-0.11429
	580.078	-0.60016		580.088	-0.09554
	582.031	-0.44236		582.041	0.02688
	583.984	-0.41771		583.994	-0.02816
	585.938	-0.22509		585.948	0.11289
	587.891	-0.42145		587.901	-0.08927
	589.844	-0.39681		589.854	0.0925
	591.797	-0.41342		591.807	0.0345
	593.75	-0.497		593.76	0.36938
	595.703	-0.65586		595.713	0.47426
	597.656	-0.45734		597.667	0.5242
	599.609	-0.75364		599.62	0.48416
	601.562	-0.76168		601.573	0.61729
	603.516	-0.58646		603.526	0.61059
	605.469	-0.59021		605.479	0.40834
	607.422	-0.23711		607.432	0.60737
	609.375	-0.47635		609.386	0.24384
	611.328	-0.36302		611.339	0.44796
	613.281	-0.34159		613.292	0.35165
	615.234	-0.34748		615.245	0.49807
	617.188	-0.21568		617.198	0.3278
	619.141	-0.16665		619.151	0.54091
	621.094	-0.17494		621.105	0.30784
	623.047	-0.07716		623.058	0.31158
	625	-0.23013		625.011	0.22168
	626.953	-0.32443		626.964	0.25479
	628.906	-0.34693		628.917	0.19128
	630.859	0.056		630.87	0.11343
	632.812	-0.38657		632.823	0.15859
	634.766	-0.45622		634.777	0.19984
	636.719	-0.51597		636.73	0.10727
	638.672	-0.47846		638.683	0.10593
	640.625	-0.71716		640.636	0.17652
	642.578	-0.35334		642.589	0.17705
	644.531	-0.59204		644.542	0.28486
	646.484	-0.41978		646.496	0.25634
	648.438	-0.54944		648.449	0.4535
	650.391	-0.2818		650.402	0.48953
	652.344	-0.16687		652.355	0.49394
	654.297	0.12729		654.308	0.64291
	656.25	0.10773		656.261	0.60751
	658.203	-0.17865		658.215	0.42884
	660.156	0.19535		660.168	0.29006
	662.109	-0.01844		662.121	0.18692
	664.062	-0.03236		664.074	0.20512
	666.016	0.18517		666.027	0.03709
	667.969	-0.17837		667.98	0.06305
	669.922	-0.07067		669.933	0.02884
	671.875	0.01988		671.887	-0.01928
	673.828	-0.02271		673.84	0.0064
	675.781	-0.14353		675.793	0.01333
	677.734	-0.26007		677.746	-0.000780841
	679.688	-0.57779		679.699	0.04566
	681.641	-0.65146		681.652	0.02352
	683.594	-0.95606		683.606	0.28925
	685.547	-1.01929		685.559	0.40212
	687.5	-0.89498		687.512	0.47041
	689.453	-0.86926		689.465	0.4598
	691.406	-0.66565		691.418	0.34737
	693.359	-0.67582		693.371	0.40518
	695.312	-0.52473		695.324	0.32773
	697.266	-0.63055		697.278	0.17981
	699.219	-0.81514		699.231	0.25909
	701.172	-0.68198		701.184	0.27525
	703.125	-0.6517		703.137	0.12532
	705.078	-0.60241		705.09	0.02335
	707.031	-0.19252		707.043	0.09203
	708.984	-0.0157		708.997	-0.05336
	710.938	-0.10946		710.95	0.04225
	712.891	-0.28628		712.903	-0.09482
	714.844	0.2364		714.856	0.08679
	716.797	-0.40174		716.809	0.28607
	718.75	-0.17161		718.762	0.35889
	720.703	-0.10169		720.716	0.35176
	722.656	-0.04917		722.669	0.34651
	724.609	0.08505		724.622	0.06678
	726.562	-0.45611		726.575	0.06729
	728.516	-0.23242		728.528	0.08237
	730.469	-0.21339		730.481	0.06478
	732.422	0.12846		732.435	0.16011
	734.375	-0.15739		734.388	0.35752
	736.328	0.36743		736.341	0.56577
	738.281	-0.19302		738.294	0.87717
	740.234	0.21955		740.247	0.83841
	742.188	-0.28838		742.2	0.99445
	744.141	0.17615		744.154	0.88564
	746.094	-0.06066		746.107	1.13795
	748.047	-0.0904		748.06	0.86667
	750	0.33476		750.013	1.13039
	751.953	-0.06226		751.966	0.81074
	753.906	0.40147		753.919	0.87259
	755.859	0.82556		755.872	0.61163
	757.812	0.63268		757.826	0.48045
	759.766	0.51132		759.779	0.26851
	761.719	0.87647		761.732	0.17562
	763.672	0.41354		763.685	0.1101
	765.625	0.31978		765.638	0.01936
	767.578	0.75566		767.591	-0.06143
	769.531	0.21102		769.545	-0.06228
	771.484	0.53251		771.498	-0.00767
	773.438	0.15476		773.451	0.13443
	775.391	0.26272		775.404	0.12849
	777.344	-0.30173		777.357	-0.0477
	779.297	-0.493		779.31	0.18842
	781.25	-0.58302		781.264	0.20124
	783.203	-0.56346		783.217	0.28036
	785.156	-0.45818		785.17	0.38828
	787.109	-0.37781		787.123	0.33387
	789.062	-0.57552		789.076	0.30396
	791.016	0.07709		791.029	0.27124
	792.969	-0.02149		792.982	0.24709
	794.922	-0.04507		794.936	0.26915
	796.875	0.04174		796.889	0.26765
	798.828	0.3367		798.842	0.54074
	800.781	-0.28376		800.795	0.36375
	802.734	-0.04908		802.748	0.61071
	804.688	0.13444		804.701	0.64323
	806.641	-0.1873		806.655	0.88295
	808.594	0.00666		808.608	0.81701
	810.547	0.21911		810.561	0.67245
	812.5	-0.3909		812.514	0.74903
	814.453	-0.13613		814.467	0.78958
	816.406	-0.45761		816.42	0.65171
	818.359	-0.6012		818.374	0.54908
	820.312	-0.86722		820.327	0.4491
	822.266	-0.69013		822.28	0.20969
	824.219	-1.07752		824.233	0.17684
	826.172	-0.78014		826.186	-0.13089
	828.125	-0.56957		828.139	-0.08323
	830.078	-0.95775		830.092	-0.14584
	832.031	-0.81549		832.046	-0.30968
	833.984	-0.70807		833.999	-0.40978
	835.938	-1.02231		835.952	-0.45857
	837.891	-0.60277		837.905	-0.37545
	839.844	-0.50016		839.858	-0.25182
	841.797	-0.68556		841.811	-0.34966
	843.75	-0.58187		843.765	-0.15654
	845.703	-0.39166		845.718	-0.14786
	847.656	-0.42836		847.671	-0.16171
	849.609	-0.13018		849.624	-0.16066
	851.562	-0.02597		851.577	-0.14731
	853.516	-0.06883		853.53	-0.13917
	855.469	-0.38201		855.484	-0.1423
	857.422	-0.06909		857.437	-0.09278
	859.375	-0.13393		859.39	-0.17504
	861.328	-0.27324		861.343	-0.24234
	863.281	0.07397		863.296	-0.25483
	865.234	0.21783		865.249	-0.36846
	867.188	0.38742		867.202	-0.06912
	869.141	0.7641		869.156	-0.15354
	871.094	0.14149		871.109	-0.08849
	873.047	0.47075		873.062	0.05601
	875	0.50236		875.015	0.22181
	876.953	0.19347		876.968	0.13149
	878.906	-0.01014		878.921	0.15089
	880.859	0.28751		880.875	0.2497
	882.812	-0.2223		882.828	0.3398
	884.766	-0.35464		884.781	0.20234
	886.719	-0.28445		886.734	0.20135
	888.672	0.0073		888.687	0.1231
	890.625	-0.20568		890.64	0.00811
	892.578	0.16858		892.594	0.08751
	894.531	0.05686		894.547	0.06204
	896.484	-0.22818		896.5	0.01256
	898.438	-0.13548		898.453	0.10415
	900.391	0.04052		900.406	0.1009
	902.344	-0.32676		902.359	0.01352
	904.297	-0.23433		904.312	-0.27893
	906.25	-0.20084		906.266	-0.35839
	908.203	-0.05751		908.219	-0.4029
	910.156	-0.37979		910.172	-0.45156
	912.109	-0.20217		912.125	-0.47947
	914.062	-0.39747		914.078	-0.15574
	916.016	0.00653		916.032	-0.0312
	917.969	0.06707		917.985	0.05314
	919.922	-0.18099		919.938	-0.07562
	921.875	0.13486		921.891	0.11682
	923.828	0.23104		923.844	-0.04046
	925.781	0.23747		925.797	0.04469
	927.734	0.28114		927.75	-0.32507
	929.688	0.46144		929.704	-0.16943
	931.641	0.25516		931.657	-0.17042
	933.594	0.2715		933.61	-0.23461
	935.547	0.51878		935.563	-0.2009
	937.5	0.39126		937.516	-0.24835
	939.453	0.5453		939.469	-0.14578
	941.406	0.73015		941.423	-0.16712
	943.359	0.89063		943.376	-0.09201
	945.312	0.46093		945.329	-0.17752
	947.266	0.563		947.282	-0.22457
	949.219	0.23107		949.235	-0.16499
	951.172	-0.10594		951.188	-0.23964
	953.125	-0.20347		953.141	-0.19146
	955.078	-0.08451		955.095	-0.30174
	957.031	-0.31919		957.048	-0.38671
	958.984	-0.06495		959.001	-0.62394
	960.938	0.33877		960.954	-0.42146
	962.891	0.12286		962.907	-0.66033
	964.844	0.31065		964.86	-0.64964
	966.797	0.45291		966.814	-0.7203
	968.75	0.24932		968.767	-0.81449
	970.703	0.61848		970.72	-0.83287
	972.656	0.38514		972.673	-0.75307
	974.609	0.04625		974.626	-0.77871
	976.562	0.28683		976.579	-0.72342
	978.516	0.04653		978.533	-0.50003
	980.469	0.10654		980.486	-0.44917
	982.422	0.35113		982.439	-0.3679
