# Supplementary material for: Observation of enhanced nanoscale creep flow of crystalline metals enabled by controlling surface wettability
Source: Nat Commun. 2022 Dec 26;13:7943. doi: 10.1038/s41467-022-35703-6 (PMC9792587; doi:10.1038/s41467-022-35703-6)
Supplement: Supplementary file 2 — Source Data [file 41467_2022_35703_MOESM2_ESM.zip › Figure S3.xlsx]

## Sheet: Sheet1
Figure S3	x	y1	y1 error	y2	y2 error
	150	0.81433	0.34971	0.62733	0.0775
	300	1.36933	0.97067	1.21433	0.24191
	450	2.72967	0.64446	2.44267	0.53736
	600	8.456	2.52779	5.14133	0.7442
