# Supplementary material for: Observation of enhanced nanoscale creep flow of crystalline metals enabled by controlling surface wettability
Source: Nat Commun. 2022 Dec 26;13:7943. doi: 10.1038/s41467-022-35703-6 (PMC9792587; doi:10.1038/s41467-022-35703-6)
Supplement: Supplementary file 2 — Source Data [file 41467_2022_35703_MOESM2_ESM.zip › Figure S4.xlsx]

## Sheet: Sheet1
Figure S4b	x	y1	y1 error	y2	y2 error
	case(ⅰ)	3.21625	1.20071	45.8387	11.8399
	case(ⅱ)	4.0875	0.85637	74.8175	27.4438
	case(ⅲ)	4.04375	1.37361	77.6529	9.78543
	case(ⅳ)	5.63625	2.80445	103.234	30.4658
Figure S4c	x	y	y error
	case(ⅰ)	17.0461	7.73843
	case(ⅱ)	21.051	8.89249
	case(ⅲ)	22.1293	8.0176
	case(ⅳ)	20.2263	11.7011
