# Supplementary material for: Observation of enhanced nanoscale creep flow of crystalline metals enabled by controlling surface wettability
Source: Nat Commun. 2022 Dec 26;13:7943. doi: 10.1038/s41467-022-35703-6 (PMC9792587; doi:10.1038/s41467-022-35703-6)
Supplement: Supplementary file 2 — Source Data [file 41467_2022_35703_MOESM2_ESM.zip › Figure S5.xlsx]

## Sheet: Sheet1
Figure S5	x	298K	473K	673K	873K
	296.5	6312.53	6305.54	6702.08	6789.89
	296.4	6265.29	6238.83	6762.29	6746.58
	296.3	6311.29	6230.78	6839.31	6857.92
	296.2	6297.1	6242.13	6809.04	6945.65
	296.1	6234.15	6174.32	6772.02	6890.97
	296	6207.52	6242.19	6833.4	6778.42
	295.9	6376.42	6459.94	6885.19	6749.95
	295.8	6376.99	6445.12	6838.05	6858.99
	295.7	6330.91	6284.02	6794.98	6882.36
	295.6	6168.81	6230.78	6885.17	6907.17
	295.5	6223.03	6353.05	6922.19	6940.19
	295.4	6231.46	6366.42	6851.21	6815.6
	295.3	6060.98	6195.57	6876.25	6666.7
	295.2	6308.15	6240.46	6939.2	6754.12
	295.1	6257.26	6323.4	6876.3	6815.11
	295	6210.65	6348.48	6838.95	6897.66
	294.9	6155.3	6310.29	6961.59	6829.86
	294.8	6187.06	6410.38	7048.85	6762
	294.7	6288.66	6283.58	6992.59	6857.08
	294.6	6225.44	6371.73	6987.58	6869.12
	294.5	6331.16	6335.6	6991.81	6914.39
	294.4	6415.61	6429.5	6921.45	6947.55
	294.3	6534.6	6401.4	6923.36	6792.93
	294.2	6396.3	6590.14	6968.55	6677.01
	294.1	6678.14	6844.26	6992.09	6660.26
	294	6894.07	7005.06	6897.88	6835.8
	293.9	7332.47	7289.04	6867.93	7022.92
	293.8	7724.78	7690.1	7004.43	6922.52
	293.7	8385.54	8244.26	6989.12	6835.2
	293.6	9148.03	8860.64	6956.38	6898.15
	293.5	10035.8	9599.16	6975.9	6892.26
	293.4	11198.9	10385.2	6969.51	6924.25
	293.3	12307.3	11554.2	7088.82	6760.39
	293.2	13195.8	12412.4	7177.12	6842.04
	293.1	14090.9	13372.9	7186.35	6758.25
	293	14971.7	14157.5	7160.92	6877.35
	292.9	15432.5	14601.2	7257.63	6872.93
	292.8	15236.1	14742.5	7358.79	6862.66
	292.7	14804.7	14737.4	7348.07	6826.01
	292.6	14280.2	14235.6	7421.47	6822.7
	292.5	13709.9	13663.5	7487.58	6781
	292.4	12735.1	12701.9	7569.55	6786.97
	292.3	12157.5	11962	7616.28	6800.38
	292.2	11556.9	11086.7	7508.94	6859.6
	292.1	10897	10602.3	7476.52	6842.84
	292	10859.8	10688.6	7586.57	6808.87
	291.9	11377.1	10813.5	7604.78	7069.06
	291.8	12296.9	11353.1	7498.16	6857.46
	291.7	13304.4	12569	7447.63	6859.8
	291.6	15393.3	14427.4	7508.15	6990.2
	291.5	17916	16419.9	7568.89	7050.02
	291.4	20736.3	18726.6	7536.65	7296.48
	291.3	23938.5	21820.9	7553.16	7362.86
	291.2	27474.8	25228.9	7606.11	7311.37
	291.1	31078.9	28422	7640.52	7544.84
	291	34213.7	31728.6	7666.79	7533.52
	290.9	37138.4	34791.3	7615.31	7456.89
	290.8	39294.8	36794.6	7607.06	7627.14
	290.7	40077.3	38518.2	7713.38	7797.08
	290.6	40501.7	38841.9	7847.07	7858.4
	290.5	39381.3	38708	7894.49	7672.91
	290.4	37993.3	37476.4	7915.67	7910.06
	290.3	34981.2	35383	8027.76	8027.17
	290.2	32120.2	32776.5	8107.71	8046.61
	290.1	29281.6	29561	8079.91	7913
	290	25973.7	26759.2	8090.19	7995.83
	289.9	23196.7	23731.6	8067.77	7889.53
	289.8	20232.4	21073	8126.42	8018.08
	289.7	17355.5	18442.3	8258.42	7984.76
	289.6	15470.2	16444.2	8252.68	7912.82
	289.5	13556.7	14510.4	8138.07	7783.4
	289.4	12129.2	13063.5	8110.08	7740.28
	289.3	11035.3	11633.1	8145.16	8053.47
	289.2	9975.32	10630.7	8116.38	7810.56
	289.1	9320.47	9740.34	7992.98	7795.85
	289	8593.42	9080.38	7973.95	7664.21
	288.9	8026.28	8551.86	8003.21	7750.54
	288.8	7799.99	8019.18	8022.35	7786.21
	288.7	7482.22	7758.28	8138.97	7854.35
	288.6	7107.79	7585.96	8175.34	7897.15
	288.5	7113.37	7566.38	8240.61	7978.03
	288.4	6991.24	7386.66	8447.81	8219.91
	288.3	7034.28	7309.99	8630.54	8540.62
	288.2	7006.79	7310.86	8772.66	8636.62
	288.1	7018.12	7216.33	8945.65	8757
	288	6841.42	6926.82	9205.84	9141.02
	287.9	6737.39	6943.98	9545.96	9352.77
	287.8	6805.57	6877.1	9897.99	9400.19
	287.7	6921.7	6906.17	10176.8	9910.28
	287.6	6646.67	6925.47	10365	10195.4
	287.5	6759.32	6920.75	10500.8	10344.3
	287.4	6753.14	7131.4	10564.9	10441.2
	287.3	6640.96	6802.96	10879.4	10829.2
	287.2	6766.6	7052.72	11292.9	10934.1
	287.1	6564.19	6978.79	11385.4	11236.4
	287	6742.27	7023.58	11424.1	11265.2
	286.9	6649.48	7191.38	11682.4	11494.5
	286.8	6769.88	7017.86	12091.9	11655.7
	286.7	6817.84	7147.47	12418.2	12128.3
	286.6	6970.96	7380.47	12672	12322.6
	286.5	7018.31	7287.97	12944	12538.7
	286.4	6975.72	7443.26	13286.6	12867.2
	286.3	7403.18	7383.71	13838.6	13385.6
	286.2	7518.07	7568.45	14281.6	13960.8
	286.1	7831.07	7932.09	14601.9	14242.9
	286	7996.73	8147.86	14981.1	14506.3
	285.9	8278.56	8295.93	15212.4	14753.7
	285.8	8628.58	8700.03	15408.7	15205
	285.7	9029.18	9040.78	15563.1	15577
	285.6	9503.12	9257.75	15668.1	15861.8
	285.5	9994.16	9768.2	15669.3	15873.1
	285.4	10306.6	10118.7	15451	15688.9
	285.3	10546.3	10468.7	15193.9	15487.9
	285.2	11000.4	11000.4	14674.8	15256.1
	285.1	11138.7	11292.8	13982.3	14345.6
	285	11301.3	11431.4	13422.6	13558.5
	284.9	11507.7	11597.9	12846	13182.3
	284.8	11612.7	11839.3	11972.8	12414.1
	284.7	11452.9	12003.4	11089.7	11663.2
	284.6	11056.7	11939	10409.4	10715.4
	284.5	11003.5	11731.2	9747.04	10018.9
	284.4	10955.8	11884.4	9098.32	9228.41
	284.3	10848.6	11825.2	8532.81	8772.21
	284.2	10676	11410.6	8070.07	8174.09
	284.1	10681.6	11403.5	7749.73	7850.1
	284	10552.6	11490.3	7491.75	7449.52
	283.9	10177	11133.9	7307.53	7373.82
	283.8	9975.92	10698.8	7083.34	6896.28
	283.7	9504.5	10385	6903.41	6917.96
	283.6	9201.29	10063.5	6859.47	6700.81
	283.5	8870.88	9686.55	6809.93	6809.85
	283.4	8585.84	9311.77	6758.44	6717.76
	283.3	8125.49	8938.31	6635.17	6635.07
	283.2	7611.42	8474.72	6540.64	6564.47
	283.1	7537.84	7840.21	6565.47	6702.01
	283	7244.48	7482.87	6644.39	6677.45
	282.9	6824.44	7182.3	6643.77	6544.74
	282.8	6770.04	6942.72	6612.53	6437.9
	282.7	6532.04	6748.89	6566.04	6476.73
	282.6	6580.89	6556.26	6534.18	6502.95
	282.5	6356	6410	6509.84	6486.19
	282.4	6300.73	6438.84	6460.37	6513.38
	282.3	6221.95	6315.32	6559.71	6469.35
	282.2	6084.13	6334.41	6588.17	6559.68
	282.1	5958.92	5961.62	6408.48	6643.2
	282	6178	5982.73	6331.36	6536.02
	281.9	5965.48	6034.36	6408.36	6560.62
	281.8	5954.77	6161.39	6486.98	6571.73
	281.7	5822.14	6189.93	6538.34	6554.1
	281.6	5857.01	5940.1	6493.8	6652.67
	281.5	6040.51	6153.44	6472.69	6519.16
	281.4	5955.9	6025.29	6517.27	6455.18
	281.3	5959.25	6132.09	6529.95	6578.95
	281.2	5848.55	6095.17	6472.95	6570.19
	281.1	5953.25	6187.46	6496.97	6596.94
	281	6094.16	6204.53	6545.74	6475.4
	280.9	6073.44	6085.12	6430.89	6533.53
	280.8	5930.23	6070.3	6419.04	6592.95
	280.7	6068.75	5912.77	6516.12	6517.13
	280.6	5987.3	6084.18	6522.4	6402.72
	280.5	5963.88	6159.76	6502.01	6507.73
	280.4	6078.02	6253.36	6537.97	6506.11
	280.3	6120.1	6113.72	6490.32	6484.35
	280.2	6001.65	6158.73	6518.19	6556.68
	280.1	5921.48	6138.83	6575.47	6553.03
	280	6033.82	6238.92	6500.44	6433.27
	279.9	6044.21	6144.92	6477.5	6557.07
	279.8	5985.45	6049.4	6535.71	6543.53
	279.7	6065.75	6014.79	6511.19	6628.37
	279.6	5907.25	6101.75	6464.92	6762.33
	279.5	5929.78	6154.04	6488.11	6478.07
	279.4	6080.62	6124.28	6539.77	6535.18
	279.3	5980.12	6108.94	6598.4	6552.06
	279.2	5924.52	6017.79	6589.75	6634.7
	279.1	6014.99	6103.68	6519.18	6342.58
	279	5839.97	6117.68	6476.79	6415.68
	278.9	5860.69	6112.14	6482.75	6445.29
	278.8	5869.78	6063.95	6524.28	6568.72
	278.7	6046.95	6265.98	6537.22	6689.18
	278.6	5931.6	6391.05	6530.31	6517.11
	278.5	5949.54	6138.02	6532.09	6694.11
	278.4	5859.19	6165.24	6545.79	6543.3
	278.3	6011.99	6029.69	6478.29	6547.02
	278.2	5942.43	6126.02	6450.38	6487.9
	278.1	5944.19	5989.68	6422.26	6636.45
	278	6085.96	6071.76	6360.37	6553.54
	277.9	5945.37	6073.28	6530.01	6446.21
	277.8	6043.08	6267.61	6653.69	6475.67
	277.7	5974.49	6081.29	6586.6	6609.35
	277.6	5875.58	5973.85	6536.82	6681.78
	277.5	5950.96	5984.54	6461.32	6627.18
	277.4	5995.12	6005.38	6427.78	6520.03
	277.3	5969.73	6071.5	6458.42	6545.37
	277.2	5931.47	6102.18	6472.93	6494.31
	277.1	6162.11	6107.49	6566.96	6534.92
	277	6030.83	6246.15	6584.18	6535.43
	276.9	6060.53	6167.04	6452.43	6582.78
	276.8	6064	6102.92	6467.47	6705.67
	276.7	6055.13	6195.93	6525.36	6687.86
	276.6	6144.97	6358.54	6441.45	6783.4
	276.5	5886.12	6117.62	6511.65	6639.74
