# Supplementary material for: Observation of enhanced nanoscale creep flow of crystalline metals enabled by controlling surface wettability
Source: Nat Commun. 2022 Dec 26;13:7943. doi: 10.1038/s41467-022-35703-6 (PMC9792587; doi:10.1038/s41467-022-35703-6)
Supplement: Supplementary file 2 — Source Data [file 41467_2022_35703_MOESM2_ESM.zip › Figure S7.xlsx]

## Sheet: Sheet1
Figure S7	x	y1	y1 error	y2	y2 error
0.54Tm	100	0.775	0.28841	0.61567	0.26272
	200	0.77467	0.38015	0.89067	0.2869
	300	0.694	0.10434	0.86033	0.14504
	400	0.97067	0.17176	1.135	0.23615
0.6Tm	100	0.78233	0.16816	0.84167	0.21501
	200	0.75967	0.17312	0.98433	0.15625
	300	1.132	0.31862	1.038	0.1688
	400	1.75433	0.51272	3.52933	0.89382
0.68Tm	100	0.804	0.26146	1.06833	0.23954
	200	1.19667	0.46583	1.478	0.49466
	300	1.048	0.30536	6.51633	1.76381
	400	3.679	1.29425	37.5147	10.1457
0.75Tm	100	0.92367	0.27468	1.015	0.25925
	200	2.801	0.62291	3.90633	1.04917
	300	3.45733	0.90637	27.3757	6.30642
	400	3.73167	0.89547	53.8223	6.35724
