# Supplementary material for: Observation of enhanced nanoscale creep flow of crystalline metals enabled by controlling surface wettability
Source: Nat Commun. 2022 Dec 26;13:7943. doi: 10.1038/s41467-022-35703-6 (PMC9792587; doi:10.1038/s41467-022-35703-6)
Supplement: Supplementary file 2 — Source Data [file 41467_2022_35703_MOESM2_ESM.zip › Figure S8.xlsx]

## Sheet: Sheet1
Figure S8	x	y1	y1 error	y2	y2 error
0.54Tm	50	0.712	0.24071	0.671	0.179
	100	1.06133	0.2284	0.83433	0.27087
	150	2.75433	0.64804	11.7443	2.90509
	200	4.98533	1.60193	41.6177	8.54338
0.6Tm	50	0.63667	0.13399	0.936	0.35718
	100	1.14267	0.22235	1.884	0.47665
	150	2.83	0.97451	92.4423	10.6177
	200	5.13067	1.32278	144.436	11.3913
0.68Tm	50	0.854	0.20582	0.954	0.14967
	100	1.674	0.46677	22.1697	5.09268
	150	4.05233	1.21133	173.914	3.43448
	200	11.8773	3.1509	179.065	5.15953
0.75Tm	25	0.43533	0.10403	1.037	0.29538
	50	0.83967	0.24857	1.239	0.36401
	75	2.16333	0.92152	54.252	7.46003
	100	3.73333	1.25316	115.152	15.3101
