# Supplementary material for: Observation of enhanced nanoscale creep flow of crystalline metals enabled by controlling surface wettability
Source: Nat Commun. 2022 Dec 26;13:7943. doi: 10.1038/s41467-022-35703-6 (PMC9792587; doi:10.1038/s41467-022-35703-6)
Supplement: Supplementary file 2 — Source Data [file 41467_2022_35703_MOESM2_ESM.zip › Figure S12.xlsx]

## Sheet: Sheet1
Figure S12	x	Before	After
	10	113	120
	10.05	169	128
	10.1	112	120
	10.15	153	89
	10.2	144	136
	10.25	104	81
	10.3	113	96
	10.35	160	120
	10.4	137	136
	10.45	145	104
	10.5	96	113
	10.55	121	128
	10.6	136	128
	10.65	137	129
	10.7	177	113
	10.75	160	121
	10.8	129	129
	10.85	160	121
	10.9	96	169
	10.95	120	129
	11	120	72
	11.05	104	128
	11.1	136	184
	11.15	121	152
	11.2	160	136
	11.25	144	160
	11.3	144	160
	11.35	136	113
	11.4	104	121
	11.45	160	129
	11.5	153	113
	11.55	153	112
	11.6	153	121
	11.65	128	113
	11.7	97	113
	11.75	168	161
	11.8	136	137
	11.85	104	128
	11.9	112	153
	11.95	176	145
	12	112	128
	12.05	160	120
	12.1	137	160
	12.15	120	137
	12.2	160	136
	12.25	144	176
	12.3	152	153
	12.35	120	120
	12.4	128	161
	12.45	176	160
	12.5	89	145
	12.55	120	161
	12.6	104	153
	12.65	113	144
	12.7	137	169
	12.75	88	192
	12.8	120	120
	12.85	112	128
	12.9	152	168
	12.95	153	152
	13	137	160
	13.05	161	145
	13.1	137	136
	13.15	129	177
	13.2	152	200
	13.25	153	128
	13.3	161	144
	13.35	113	136
	13.4	168	144
	13.45	152	129
	13.5	80	152
	13.55	120	137
	13.6	145	153
	13.65	112	129
	13.7	153	112
	13.75	144	136
	13.8	145	144
	13.85	161	168
	13.9	112	81
	13.95	144	129
	14	112	193
	14.05	129	96
	14.1	177	161
	14.15	137	129
	14.2	176	169
	14.25	176	136
	14.3	128	177
	14.35	177	144
	14.4	121	97
	14.45	104	184
	14.5	160	176
	14.55	104	104
	14.6	145	184
	14.65	121	144
	14.7	176	169
	14.75	136	168
	14.8	89	168
	14.85	153	145
	14.9	97	136
	14.95	145	153
	15	96	144
	15.05	129	160
	15.1	160	184
	15.15	121	137
	15.2	137	120
	15.25	153	88
	15.3	129	152
	15.35	120	152
	15.4	129	128
	15.45	120	144
	15.5	144	144
	15.55	192	128
	15.6	121	145
	15.65	96	177
	15.7	161	145
	15.75	105	152
	15.8	160	144
	15.85	153	137
	15.9	192	169
	15.95	169	128
	16	121	120
	16.05	161	168
	16.1	145	161
	16.15	112	136
	16.2	153	89
	16.25	128	185
	16.3	169	104
	16.35	144	113
	16.4	121	112
	16.45	112	113
	16.5	137	128
	16.55	161	144
	16.6	128	136
	16.65	177	193
	16.7	137	128
	16.75	105	105
	16.8	97	169
	16.85	97	153
	16.9	128	145
	16.95	144	129
	17	104	160
	17.05	144	160
	17.1	120	137
	17.15	145	145
	17.2	97	193
	17.25	169	129
	17.3	112	121
	17.35	112	105
	17.4	104	177
	17.45	128	121
	17.5	121	128
	17.55	185	161
	17.6	96	112
	17.65	129	136
	17.7	145	153
	17.75	89	177
	17.8	169	113
	17.85	160	185
	17.9	184	153
	17.95	176	129
	18	152	153
	18.05	152	128
	18.1	144	152
	18.15	153	120
	18.2	153	136
	18.25	201	137
	18.3	137	96
	18.35	145	184
	18.4	161	144
	18.45	184	144
	18.5	136	128
	18.55	177	137
	18.6	153	120
	18.65	129	128
	18.7	153	145
	18.75	169	97
	18.8	105	113
	18.85	145	185
	18.9	160	97
	18.95	136	152
	19	137	145
	19.05	144	112
	19.1	177	112
	19.15	176	144
	19.2	153	104
	19.25	137	145
	19.3	89	120
	19.35	145	129
	19.4	177	129
	19.45	136	137
	19.5	153	113
	19.55	128	144
	19.6	160	104
	19.65	152	152
	19.7	136	152
	19.75	144	112
	19.8	113	120
	19.85	168	96
	19.9	169	137
	19.95	129	105
	20	121	136
	20.05	137	136
	20.1	128	120
	20.15	161	81
	20.2	152	112
	20.25	152	121
	20.3	176	112
	20.35	144	129
	20.4	137	113
	20.45	152	105
	20.5	168	81
	20.55	128	112
	20.6	168	120
	20.65	160	104
	20.7	145	137
	20.75	169	129
	20.8	152	128
	20.85	153	120
	20.9	184	120
	20.95	192	96
	21	136	144
	21.05	160	104
	21.1	193	105
	21.15	129	145
	21.2	200	177
	21.25	128	152
	21.3	184	97
	21.35	153	97
	21.4	153	145
	21.45	208	65
	21.5	160	121
	21.55	136	153
	21.6	177	97
	21.65	185	81
	21.7	177	161
	21.75	201	120
	21.8	161	120
	21.85	153	112
	21.9	145	144
	21.95	201	169
	22	161	145
	22.05	176	81
	22.1	168	168
	22.15	136	144
	22.2	192	105
	22.25	201	121
	22.3	169	161
	22.35	169	137
	22.4	177	105
	22.45	161	137
	22.5	152	161
	22.55	96	152
	22.6	193	145
	22.65	176	89
	22.7	153	144
	22.75	169	145
	22.8	240	153
	22.85	184	145
	22.9	136	128
	22.95	200	121
	23	176	105
	23.05	200	96
	23.1	193	120
	23.15	161	168
	23.2	168	136
	23.25	201	112
	23.3	177	137
	23.35	200	137
	23.4	176	120
	23.45	192	153
	23.5	200	145
	23.55	161	129
	23.6	168	144
	23.65	200	136
	23.7	193	185
	23.75	185	145
	23.8	129	129
	23.85	169	145
	23.9	225	161
	23.95	177	112
	24	200	120
	24.05	169	105
	24.1	184	112
	24.15	185	128
	24.2	201	185
	24.25	161	121
	24.3	192	129
	24.35	224	169
	24.4	216	161
	24.45	184	89
	24.5	168	185
	24.55	160	160
	24.6	145	120
	24.65	193	145
	24.7	160	153
	24.75	217	113
	24.8	193	160
	24.85	241	169
	24.9	264	152
	24.95	201	144
	25	217	176
	25.05	209	136
	25.1	225	153
	25.15	153	105
	25.2	184	120
	25.25	192	152
	25.3	201	128
	25.35	168	128
	25.4	193	137
	25.45	185	193
	25.5	169	104
	25.55	208	97
	25.6	201	97
	25.65	160	129
	25.7	177	160
	25.75	248	177
	25.8	209	120
	25.85	200	168
	25.9	201	160
	25.95	201	136
	26	193	185
	26.05	200	216
	26.1	232	137
	26.15	168	137
	26.2	240	160
	26.25	200	209
	26.3	201	137
	26.35	225	152
	26.4	184	152
	26.45	232	160
	26.5	224	184
	26.55	192	137
	26.6	192	153
	26.65	232	145
	26.7	241	137
	26.75	216	120
	26.8	201	201
	26.85	201	137
	26.9	184	145
	26.95	216	121
	27	240	136
	27.05	193	176
	27.1	233	144
	27.15	209	144
	27.2	184	128
	27.25	273	208
	27.3	185	168
	27.35	257	113
	27.4	265	209
	27.45	273	120
	27.5	152	184
	27.55	185	152
	27.6	224	112
	27.65	185	169
	27.7	257	217
	27.75	208	152
	27.8	224	201
	27.85	249	169
	27.9	233	177
	27.95	217	160
	28	209	120
	28.05	248	161
	28.1	201	168
	28.15	288	145
	28.2	216	201
	28.25	240	217
	28.3	232	201
	28.35	225	209
	28.4	224	184
	28.45	225	185
	28.5	185	209
	28.55	192	168
	28.6	192	225
	28.65	209	161
	28.7	249	176
	28.75	177	209
	28.8	265	145
	28.85	289	144
	28.9	225	168
	28.95	352	185
	29	273	177
	29.05	312	145
	29.1	256	160
	29.15	240	208
	29.2	249	224
	29.25	257	232
	29.3	257	209
	29.35	257	289
	29.4	304	200
	29.45	232	288
	29.5	313	296
	29.55	280	289
	29.6	273	272
	29.65	256	265
	29.7	289	240
	29.75	345	288
	29.8	329	440
	29.85	592	529
	29.9	776	641
	29.95	1136	761
	30	2145	1248
	30.05	2881	1657
	30.1	3160	2352
	30.15	3065	2953
	30.2	2649	3873
	30.25	1912	4665
	30.3	1641	4801
	30.35	1201	4632
	30.4	785	4329
	30.45	464	3672
	30.5	345	2736
	30.55	328	2033
	30.6	217	1033
	30.65	184	472
	30.7	216	400
	30.75	320	320
	30.8	288	281
	30.85	273	312
	30.9	233	225
	30.95	225	272
	31	201	256
	31.05	273	200
	31.1	297	216
	31.15	353	233
	31.2	320	225
	31.25	384	297
	31.3	473	273
	31.35	513	312
	31.4	529	449
	31.45	584	433
	31.5	568	609
	31.55	536	593
	31.6	497	537
	31.65	472	616
	31.7	345	504
	31.75	321	512
	31.8	249	488
	31.85	224	208
	31.9	225	265
	31.95	241	216
	32	232	209
	32.05	249	216
	32.1	241	169
	32.15	208	233
	32.2	232	224
	32.25	265	217
	32.3	232	265
	32.35	248	192
	32.4	217	240
	32.45	288	201
	32.5	200	201
	32.55	224	184
	32.6	169	216
	32.65	192	185
	32.7	256	185
	32.75	208	192
	32.8	193	168
	32.85	169	209
	32.9	249	153
	32.95	257	136
	33	273	184
	33.05	209	177
	33.1	176	184
	33.15	233	184
	33.2	265	153
	33.25	272	176
	33.3	168	169
	33.35	240	144
	33.4	224	145
	33.45	209	208
	33.5	168	152
	33.55	217	153
	33.6	240	160
	33.65	232	208
	33.7	192	216
	33.75	241	128
	33.8	233	161
	33.85	193	177
	33.9	208	233
	33.95	201	176
	34	233	144
	34.05	169	185
	34.1	168	160
	34.15	177	161
	34.2	177	136
	34.25	217	193
	34.3	177	161
	34.35	233	192
	34.4	240	168
	34.45	161	169
	34.5	208	168
	34.55	176	160
	34.6	257	152
	34.65	208	177
	34.7	176	169
	34.75	177	177
	34.8	201	153
	34.85	232	184
	34.9	184	193
	34.95	232	169
	35	217	169
	35.05	200	168
	35.1	241	153
	35.15	193	160
	35.2	208	184
	35.25	225	161
	35.3	192	137
	35.35	168	193
	35.4	200	152
	35.45	160	152
	35.5	168	184
	35.55	216	112
	35.6	193	201
	35.65	177	136
	35.7	200	160
	35.75	240	161
	35.8	145	144
	35.85	185	144
	35.9	169	121
	35.95	224	153
	36	192	145
	36.05	232	160
	36.1	145	209
	36.15	184	169
	36.2	192	136
	36.25	168	169
	36.3	193	185
	36.35	201	137
	36.4	232	144
	36.45	241	152
	36.5	176	176
	36.55	224	145
	36.6	200	169
	36.65	145	145
	36.7	121	153
	36.75	161	200
	36.8	224	161
	36.85	209	129
	36.9	240	185
	36.95	200	121
	37	224	176
	37.05	177	121
	37.1	224	168
	37.15	208	168
	37.2	168	152
	37.25	184	144
	37.3	168	185
	37.35	192	136
	37.4	216	168
	37.45	184	137
	37.5	168	176
	37.55	216	144
	37.6	169	160
	37.65	121	137
	37.7	201	137
	37.75	240	121
	37.8	208	161
	37.85	152	184
	37.9	201	168
	37.95	201	168
	38	145	161
	38.05	177	152
	38.1	161	168
	38.15	208	136
	38.2	192	208
	38.25	200	193
	38.3	209	144
	38.35	144	184
	38.4	208	176
	38.45	168	137
	38.5	193	200
	38.55	169	137
	38.6	160	145
	38.65	160	121
	38.7	216	137
	38.75	201	152
	38.8	225	176
	38.85	184	177
	38.9	208	120
	38.95	160	169
	39	217	145
	39.05	200	160
	39.1	200	129
	39.15	192	145
	39.2	176	168
	39.25	201	168
	39.3	200	121
	39.35	201	128
	39.4	160	216
	39.45	208	176
	39.5	152	160
	39.55	233	192
	39.6	273	153
	39.65	256	152
	39.7	224	168
	39.75	161	152
	39.8	200	161
	39.85	193	177
	39.9	145	176
	39.95	217	209
	40	201	120
	40.05	217	161
	40.1	209	168
	40.15	201	144
	40.2	153	136
	40.25	281	112
	40.3	168	144
	40.35	217	136
	40.4	192	184
	40.45	200	201
	40.5	225	128
	40.55	241	168
	40.6	193	176
	40.65	176	161
	40.7	240	145
	40.75	249	208
	40.8	200	152
	40.85	288	169
	40.9	176	137
	40.95	233	160
	41	200	177
	41.05	249	193
	41.1	185	169
	41.15	184	144
	41.2	160	144
	41.25	217	112
	41.3	201	160
	41.35	209	128
	41.4	224	177
	41.45	225	200
	41.5	280	185
	41.55	176	185
	41.6	168	209
	41.65	192	192
	41.7	216	184
	41.75	217	168
	41.8	257	145
	41.85	257	152
	41.9	241	185
	41.95	264	153
	42	264	153
	42.05	281	168
	42.1	257	153
	42.15	233	168
	42.2	209	169
	42.25	232	144
	42.3	273	200
	42.35	241	160
	42.4	288	153
	42.45	249	168
	42.5	201	176
	42.55	217	169
	42.6	264	225
	42.65	216	201
	42.7	248	136
	42.75	240	201
	42.8	217	168
	42.85	264	192
	42.9	281	209
	42.95	320	233
	43	320	224
	43.05	513	280
	43.1	705	312
	43.15	1432	336
	43.2	1401	400
	43.25	1584	592
	43.3	1496	633
	43.35	1785	993
	43.4	1769	841
	43.45	1680	816
	43.5	1128	865
	43.55	896	768
	43.6	537	673
	43.65	305	449
	43.7	256	416
	43.75	248	297
	43.8	313	200
	43.85	216	168
	43.9	225	209
	43.95	241	200
	44	216	200
	44.05	305	145
	44.1	313	248
	44.15	537	297
	44.2	729	305
	44.25	825	265
	44.3	1089	400
	44.35	1360	480
	44.4	1352	593
	44.45	1185	569
	44.5	953	657
	44.55	657	616
	44.6	521	561
	44.65	424	416
	44.7	328	329
	44.75	272	233
	44.8	241	248
	44.85	240	225
	44.9	185	168
	44.95	232	176
	45	169	176
	45.05	265	177
	45.1	208	129
	45.15	232	169
	45.2	208	144
	45.25	209	184
	45.3	233	177
	45.35	153	160
	45.4	240	160
	45.45	200	160
	45.5	217	145
	45.55	232	193
	45.6	256	128
	45.65	224	185
	45.7	200	153
	45.75	241	153
	45.8	201	176
	45.85	224	152
	45.9	200	128
	45.95	224	169
	46	248	136
	46.05	241	185
	46.1	264	161
	46.15	240	161
	46.2	240	145
	46.25	248	145
	46.3	248	225
	46.35	225	136
	46.4	217	161
	46.45	192	161
	46.5	241	248
	46.55	208	169
	46.6	200	177
	46.65	224	184
	46.7	288	168
	46.75	241	192
	46.8	249	160
	46.85	272	152
	46.9	233	176
	46.95	264	177
	47	200	201
	47.05	256	144
	47.1	288	144
	47.15	217	177
	47.2	297	185
	47.25	200	113
	47.3	240	217
	47.35	305	256
	47.4	273	169
	47.45	305	169
	47.5	313	153
	47.55	224	161
	47.6	208	145
	47.65	224	200
	47.7	256	144
	47.75	216	240
	47.8	280	192
	47.85	225	153
	47.9	240	209
	47.95	241	201
	48	233	176
	48.05	257	152
	48.1	217	225
	48.15	281	144
	48.2	233	201
	48.25	224	145
	48.3	233	161
	48.35	201	169
	48.4	240	176
	48.45	200	144
	48.5	217	200
	48.55	233	216
	48.6	225	193
	48.65	225	160
	48.7	233	153
	48.75	232	208
	48.8	281	113
	48.85	265	145
	48.9	225	192
	48.95	249	201
	49	216	169
	49.05	233	145
	49.1	281	232
	49.15	289	137
	49.2	200	217
	49.25	224	144
	49.3	248	184
	49.35	200	192
	49.4	265	152
	49.45	225	160
	49.5	256	185
	49.55	201	176
	49.6	216	176
	49.65	257	208
	49.7	225	169
	49.75	209	168
	49.8	201	209
	49.85	273	136
	49.9	232	169
	49.95	249	137
	50	200	128
	50.05	225	161
	50.1	241	192
	50.15	192	129
	50.2	176	129
	50.25	208	168
	50.3	256	169
	50.35	169	161
	50.4	193	145
	50.45	193	201
	50.5	233	177
	50.55	216	161
	50.6	200	169
	50.65	184	168
	50.7	216	176
	50.75	216	160
	50.8	257	160
	50.85	241	136
	50.9	288	185
	50.95	193	136
	51	264	161
	51.05	241	185
	51.1	225	233
	51.15	184	217
	51.2	217	168
	51.25	233	152
	51.3	232	209
	51.35	248	128
	51.4	257	144
	51.45	193	177
	51.5	224	136
	51.55	192	168
	51.6	232	184
	51.65	192	169
	51.7	216	192
	51.75	232	144
	51.8	169	193
	51.85	185	136
	51.9	249	113
	51.95	216	152
	52	233	129
	52.05	273	184
	52.1	233	169
	52.15	201	201
	52.2	249	153
	52.25	200	168
	52.3	217	193
	52.35	168	144
	52.4	201	145
	52.45	225	161
	52.5	168	160
	52.55	177	160
	52.6	185	121
	52.65	193	153
	52.7	241	153
	52.75	168	152
	52.8	201	192
	52.85	201	145
	52.9	233	169
	52.95	193	144
	53	224	185
	53.05	168	169
	53.1	185	153
	53.15	304	153
	53.2	209	208
	53.25	161	168
	53.3	201	160
	53.35	217	144
	53.4	200	145
	53.45	297	208
	53.5	233	161
	53.55	224	184
	53.6	225	176
	53.65	216	177
	53.7	208	137
	53.75	225	160
	53.8	257	136
	53.85	192	177
	53.9	233	177
	53.95	193	185
	54	232	137
	54.05	184	153
	54.1	232	152
	54.15	265	177
	54.2	209	153
	54.25	241	177
	54.3	289	160
	54.35	240	152
	54.4	313	208
	54.45	345	168
	54.5	617	200
	54.55	1240	280
	54.6	1472	305
	54.65	1553	329
	54.7	1680	408
	54.75	1377	440
	54.8	1209	416
	54.85	960	449
	54.9	720	393
	54.95	561	336
	55	361	321
	55.05	281	289
	55.1	305	216
	55.15	257	169
	55.2	217	160
	55.25	240	177
	55.3	248	145
	55.35	240	129
	55.4	192	184
	55.45	233	145
	55.5	256	176
	55.55	273	184
	55.6	248	161
	55.65	184	128
	55.7	201	120
	55.75	209	176
	55.8	201	168
	55.85	248	232
	55.9	232	161
	55.95	241	184
	56	176	168
	56.05	225	176
	56.1	185	169
	56.15	217	144
	56.2	264	185
	56.25	232	216
	56.3	272	169
	56.35	161	176
	56.4	272	160
	56.45	248	184
	56.5	184	81
	56.55	240	153
	56.6	249	209
	56.65	272	121
	56.7	265	152
	56.75	224	152
	56.8	232	169
	56.85	257	217
	56.9	201	153
	56.95	273	185
	57	224	152
	57.05	264	208
	57.1	208	224
	57.15	217	120
	57.2	305	128
	57.25	249	224
	57.3	232	185
	57.35	209	184
	57.4	313	184
	57.45	249	224
	57.5	272	185
	57.55	216	192
	57.6	224	177
	57.65	233	176
	57.7	176	152
	57.75	177	152
	57.8	217	136
	57.85	249	201
	57.9	233	192
	57.95	233	160
	58	193	192
	58.05	248	241
	58.1	225	144
	58.15	161	208
	58.2	217	160
	58.25	224	168
	58.3	265	177
	58.35	216	169
	58.4	201	192
	58.45	217	153
	58.5	281	153
	58.55	249	184
	58.6	280	136
	58.65	240	153
	58.7	241	240
	58.75	233	161
	58.8	241	152
	58.85	168	160
	58.9	264	169
	58.95	288	160
	59	304	184
	59.05	265	208
	59.1	192	184
	59.15	233	176
	59.2	272	192
	59.25	249	168
	59.3	168	168
	59.35	209	201
	59.4	248	201
	59.45	304	161
	59.5	289	145
	59.55	256	176
	59.6	208	224
	59.65	257	160
	59.7	240	177
	59.75	264	201
	59.8	217	153
	59.85	249	176
	59.9	249	177
	59.95	224	168
	60	217	185
	60.05	225	192
	60.1	281	168
	60.15	216	128
	60.2	240	160
	60.25	272	176
	60.3	233	168
	60.35	329	136
	60.4	256	185
	60.45	249	193
	60.5	241	144
	60.55	249	185
	60.6	201	185
	60.65	289	160
	60.7	257	184
	60.75	273	144
	60.8	217	192
	60.85	280	160
	60.9	320	224
	60.95	168	217
	61	264	224
	61.05	256	241
	61.1	273	185
	61.15	233	192
	61.2	233	177
	61.25	257	185
	61.3	264	201
	61.35	321	249
	61.4	265	193
	61.45	313	209
	61.5	545	265
	61.55	801	224
	61.6	809	264
	61.65	561	289
	61.7	664	369
	61.75	593	345
	61.8	441	336
	61.85	416	328
	61.9	288	320
	61.95	312	273
	62	256	328
	62.05	264	297
	62.1	280	273
	62.15	256	265
	62.2	289	249
	62.25	328	217
	62.3	232	249
	62.35	249	240
	62.4	296	216
	62.45	225	240
	62.5	289	201
	62.55	289	265
	62.6	321	257
	62.65	344	289
	62.7	465	360
	62.75	545	480
	62.8	656	529
	62.85	912	593
	62.9	904	888
	62.95	1056	921
	63	1169	1265
	63.05	920	1368
	63.1	793	1361
	63.15	744	1497
	63.2	616	1417
	63.25	608	1304
	63.3	409	1177
	63.35	392	840
	63.4	392	681
	63.45	297	552
	63.5	361	457
	63.55	529	408
	63.6	656	320
	63.65	809	304
	63.7	1025	321
	63.75	1249	456
	63.8	1256	392
	63.85	1152	433
	63.9	905	409
	63.95	849	432
	64	752	472
	64.05	593	472
	64.1	425	393
	64.15	416	336
	64.2	312	272
	64.25	240	281
	64.3	312	217
	64.35	328	192
	64.4	232	273
	64.45	240	288
	64.5	264	209
	64.55	305	296
	64.6	233	224
	64.65	217	176
	64.7	232	241
	64.75	264	209
	64.8	281	225
	64.85	305	240
	64.9	225	265
	64.95	249	240
	65	248	248
	65.05	313	233
	65.1	249	209
	65.15	312	217
	65.2	241	209
	65.25	256	137
	65.3	321	217
	65.35	361	217
	65.4	281	216
	65.45	264	184
	65.5	265	209
	65.55	248	208
	65.6	232	217
	65.65	264	168
	65.7	232	168
	65.75	296	185
	65.8	289	280
	65.85	241	185
	65.9	248	177
	65.95	281	216
	66	265	224
	66.05	264	193
	66.1	297	137
	66.15	249	192
	66.2	232	208
	66.25	273	209
	66.3	305	233
	66.35	256	249
	66.4	233	209
	66.45	209	185
	66.5	249	177
	66.55	241	281
	66.6	248	209
	66.65	216	209
	66.7	248	208
	66.75	232	192
	66.8	288	169
	66.85	216	185
	66.9	241	176
	66.95	200	192
	67	217	216
	67.05	320	224
	67.1	249	192
	67.15	248	184
	67.2	216	217
	67.25	201	184
	67.3	313	209
	67.35	216	209
	67.4	232	192
	67.45	264	169
	67.5	216	216
	67.55	193	145
	67.6	264	249
	67.65	224	200
	67.7	272	153
	67.75	264	136
	67.8	249	233
	67.85	256	169
	67.9	241	224
	67.95	201	185
	68	240	208
	68.05	280	184
	68.1	257	184
	68.15	249	192
	68.2	329	145
	68.25	264	177
	68.3	313	176
	68.35	176	192
	68.4	233	185
	68.45	256	185
	68.5	225	200
	68.55	217	233
	68.6	272	169
	68.65	264	184
	68.7	208	185
	68.75	192	145
	68.8	272	176
	68.85	216	161
	68.9	280	208
	68.95	273	225
	69	257	217
	69.05	257	168
	69.1	281	153
	69.15	272	161
	69.2	224	208
	69.25	273	217
	69.3	249	192
	69.35	240	177
	69.4	241	185
	69.45	200	233
	69.5	217	209
	69.55	328	192
	69.6	257	225
	69.65	240	185
	69.7	224	176
	69.75	216	152
	69.8	257	225
	69.85	240	200
	69.9	232	177
	69.95	249	161
	70	272	153
	70.05	216	200
	70.1	209	297
	70.15	201	169
	70.2	152	217
	70.25	233	200
	70.3	200	233
	70.35	224	153
	70.4	257	176
	70.45	257	168
	70.5	305	168
	70.55	209	200
	70.6	232	209
	70.65	225	241
	70.7	217	216
	70.75	224	225
	70.8	304	201
	70.85	209	184
	70.9	241	137
	70.95	264	201
	71	233	208
	71.05	233	216
	71.1	337	185
	71.15	297	176
	71.2	241	193
	71.25	337	193
	71.3	409	209
	71.35	473	305
	71.4	672	280
	71.45	888	385
	71.5	929	560
	71.55	705	705
	71.6	816	584
	71.65	889	752
	71.7	681	705
	71.75	545	665
	71.8	457	608
	71.85	417	448
	71.9	353	465
	71.95	264	328
	72	329	361
	72.05	464	249
	72.1	505	256
	72.15	553	360
	72.2	672	496
	72.25	544	688
	72.3	649	633
	72.35	664	593
	72.4	648	672
	72.45	561	673
	72.5	552	736
	72.55	417	577
	72.6	361	385
	72.65	352	345
	72.7	233	408
	72.75	265	329
	72.8	249	248
	72.85	265	257
	72.9	225	193
	72.95	240	224
	73	216	152
	73.05	169	168
	73.1	168	185
	73.15	224	224
	73.2	249	177
	73.25	217	208
	73.3	217	152
	73.35	208	216
	73.4	216	176
	73.45	232	169
	73.5	289	200
	73.55	208	152
	73.6	192	193
	73.65	248	193
	73.7	208	176
	73.75	248	192
	73.8	273	193
	73.85	208	200
	73.9	288	160
	73.95	256	145
	74	256	160
	74.05	296	145
	74.1	224	177
	74.15	208	145
	74.2	201	169
	74.25	209	216
	74.3	176	169
	74.35	240	193
	74.4	225	137
	74.45	240	153
	74.5	257	184
	74.55	193	168
	74.6	256	153
	74.65	248	160
	74.7	217	201
	74.75	233	160
	74.8	224	184
	74.85	257	169
	74.9	200	153
	74.95	288	177
	75	201	200
	75.05	233	153
	75.1	233	145
	75.15	169	177
	75.2	217	168
	75.25	192	144
	75.3	216	161
	75.35	289	168
	75.4	225	160
	75.45	185	169
	75.5	192	144
	75.55	256	184
	75.6	240	177
	75.65	208	176
	75.7	241	160
	75.75	216	176
	75.8	256	201
	75.85	224	137
	75.9	184	128
	75.95	216	136
	76	192	120
	76.05	241	177
	76.1	241	137
	76.15	201	161
	76.2	257	168
	76.25	200	168
	76.3	225	177
	76.35	200	160
	76.4	208	169
	76.45	225	161
	76.5	176	185
	76.55	217	209
	76.6	216	168
	76.65	217	137
	76.7	201	112
	76.75	249	185
	76.8	257	137
	76.85	233	193
	76.9	200	161
	76.95	305	185
	77	176	129
	77.05	241	169
	77.1	177	192
	77.15	192	136
	77.2	273	145
	77.25	200	129
	77.3	216	184
	77.35	208	153
	77.4	233	145
	77.45	249	97
	77.5	192	153
	77.55	216	152
	77.6	200	169
	77.65	201	129
	77.7	248	153
	77.75	312	169
	77.8	193	161
	77.85	177	209
	77.9	273	152
	77.95	216	177
	78	240	168
	78.05	257	161
	78.1	217	145
	78.15	217	128
	78.2	216	153
	78.25	264	168
	78.3	272	177
	78.35	272	184
	78.4	393	169
	78.45	320	185
	78.5	409	200
	78.55	377	273
	78.6	369	264
	78.65	361	273
	78.7	400	304
	78.75	361	321
	78.8	313	296
	78.85	248	257
	78.9	224	272
	78.95	241	256
	79	249	200
	79.05	257	169
	79.1	257	168
	79.15	208	144
	79.2	224	176
	79.25	201	145
	79.3	217	176
	79.35	248	153
	79.4	224	153
	79.45	161	169
	79.5	264	160
	79.55	217	177
	79.6	201	129
	79.65	185	176
	79.7	241	144
	79.75	217	153
	79.8	201	144
	79.85	232	160
	79.9	248	128
	79.95	185	129
	80	208	200
	80.05	184	120
