# Supplementary material for: Observation of enhanced nanoscale creep flow of crystalline metals enabled by controlling surface wettability
Source: Nat Commun. 2022 Dec 26;13:7943. doi: 10.1038/s41467-022-35703-6 (PMC9792587; doi:10.1038/s41467-022-35703-6)
Supplement: Supplementary file 2 — Source Data [file 41467_2022_35703_MOESM2_ESM.zip › Figure 2.xlsx]

## Sheet: Sheet1
Figure 2a	x	x error	y1	y error	y2	y2 error
	55.3149	9.87593	0.07715	0.02053	2.54553	1.154
	99.2175	35.9879	0.21986	0.0701	4.34366	2.7139
	218.213	29.5323	0.93527	0.24415	8.00806	1.605
	319.528	26.4256	1.71757	0.43264	9.15355	1.78238
Figure 2b	x	x error	y	y error
	55.3149	9.87593	45.2145	20.6726
	99.2175	35.9879	24.6202	15.5441
	218.213	29.5323	9.6827	1.98755
	319.528	26.4256	5.83662	1.18635
